# Supplementary material for: Estimating the synaptic density deficit in Alzheimer’s disease using multi-contrast CEST imaging
Source: PLoS One. 2024 Mar 14;19(3):e0299961. doi: 10.1371/journal.pone.0299961 (PMC10939256; doi:10.1371/journal.pone.0299961)
Supplement: S1 Data — (CSV) [file pone.0299961.s001.csv]

ID	TYPE	genotype	MRS	LineWidth[Hz]	Cr	PCr	GABA	Gln	Glu	GlutCr	GSH	Ins	NAA	Tau	GPCPCh	CrPCr	Glx	NAANAAG	lh_VOLUME[mm3]	qt1_lh[ms]	qT1_VOXEL[ms]	GlxbytCr	AREX_glu_lh[1/s]	AREX_glu_voxel[1/s]	AREX_Cr_lh[1/s]	AREX_Cr_voxel[1/s]	AREX_PCr_lh[1/s]	AREX_PCr_voxel[1/s]
1	WT	1	1	14.78	3.42	5.4	2.62	2.97	9.15	1.04	1.41	4.93	7.49	8.72	1.87	8.82	12.12	7.94	1.55	1738.83	1643.67	1.37	0.43	0.46	0.0426	0.0444	-0.0036	-0.0046
2	WT	1	1	16.76	3.34	5.66	2.3	3.15	9.88	1.1	1.53	4.94	7.61	10.01	1.79	9	13.03	7.78	1.84	1735.8	1670.52	1.45	0.47	0.51	0.0624	0.0656	0.0072	0.0079
3	WT	1	1	17.13	3.62	5.3	2.55	2.54	10.61	1.19	1.59	5.27	7.81	9.11	1.92	8.93	13.16	7.81	1.56	1741.38	1642.95	1.47	0.47	0.51	0.0549	0.06	0.0004	0.0026
4	AR	2	1	16.51	2.9	5.72	2.32	2.93	8.55	0.99	1.5	4.92	6.98	8.24	1.82	8.61	11.49	7.36	1.7	1697.66	1603.66	1.33	0.33	0.35	0.0236	0.0218	-0.0171	-0.0198
5	AR	2	1	16.27	3.47	5.81	2.3	2.73	9.32	1.01	1.58	5.06	7.38	9.61	1.76	9.28	12.05	7.53	1.77	1849.58	1773.62	1.3	0.38	0.41	0.0436	0.0451	-0.0038	-0.0049
6	AR	2	1	17.12	3.22	5.91	2.42	2.9	9.16	1	1.56	4.97	7.76	8.91	1.89	9.13	12.07	7.92	1.67	1706.5	1617.09	1.32	0.32	0.34	0.0294	0.03	-0.0192	-0.021
7	AR	2	1	14.64	3.26	6.19	2.45	2.84	9.64	1.02	1.49	5.58	7.88	9.02	1.93	9.45	12.47	8.17	1.03	1653.18	1545.64	1.32	0.37	0.41	0.044	0.0448	-0.0138	-0.015
8	AR	2	1	15.94	3.3	6.01	2.49	2.98	8.91	0.96	1.58	5.3	7.48	9.47	1.85	9.31	11.9	7.8	1.73	1722.05	1638.53	1.28	0.39	0.41	0.0405	0.0396	-0.0104	-0.0155
9	AR	2	1	17.21	3.14	5.92	2.45	2.71	9.34	1.03	1.57	5.61	7.91	8.95	1.99	9.07	12.05	8.08	1.63	1704.09	1615.33	1.33	0.36	0.38	0.0371	0.0372	-0.0118	-0.0129
10	AR	2	1	14.9	3.49	5.94	2.32	2.97	9.31	0.99	1.52	5.44	7.46	10.17	1.87	9.43	12.28	7.64	1.39	1674.62	1592.29	1.3	0.41	0.45	0.0527	0.0591	-0.0026	-0.0011
11	WT	1	1	15.17	3.44	5.39	2.42	2.88	9.98	1.13	1.35	5.51	7.31	9.08	1.85	8.83	12.87	7.95	1.59	1658.57	1553.21	1.46	0.36	0.4	0.036	0.0366	-0.0151	-0.0162
12	WT	1	1	15.43	3.05	5.49	2.45	2.79	9.5	1.11	1.49	4.64	7.4	8.82	1.8	8.53	12.29	7.61	1.59	1639.65	1528.01	1.44	0.48	0.54	0.0648	0.0717	0.0049	0.0085
13	WT	1	1	14.24	3.2	4.57	2.54	2.78	9.12	1.17	1.31	4.65	6.95	7.97	1.8	7.77	11.91	7.42	1.69	1683.71	1593.81	1.53	0.45	0.49	0.0637	0.0696	0.0052	0.007
14	WT	1	1	15.18	3.48	5.18	2.48	2.81	9.56	1.1	1.42	5.31	7.44	8.73	2.01	8.67	12.37	7.82	1.2	1665.83	1561.47	1.43	0.37	0.39	0.0388	0.0438	-0.0113	-0.0102
15	WT	1	0																	1596.07	1529.03		0.42	0.46	0.0445	0.047	-0.0045	-0.0043
16	AR	2	0																	1712.74	1642.43		0.26	0.28	0.0099	0.0069	-0.0327	-0.0377
17	AR	2	0																	1653.38	1542.89		0.43	0.47	0.0429	0.0442	-0.0067	-0.0054
18	AR	2	0																	1723.1	1608.96		0.38	0.42	0.032	0.0309	-0.0116	-0.0147
19	WT	1	0																	1721.14	1601.9		0.42	0.44	0.0636	0.0701	0.0093	0.0093
20	WT	1	0																	1572.85	1489.45		0.36	0.44	0.0265	0.028	-0.0119	-0.0117
genotype
1: WT
2: ARTE10
metabolites in µmole/g
MRS
1: available
0: not available
